# Supplementary material for: Citrus Carotenoid Extracts Promote ROS Accumulation and Induce Oxidative Stress to Exert Anti-Proliferative and Pro-Apoptotic Effects in MDA-MB-231 Cells
Source: Antioxidants (Basel). 2024 Feb 22;13(3):264. doi: 10.3390/antiox13030264 (PMC10967589; doi:10.3390/antiox13030264)
Supplement: Supplementary file 1 [file antioxidants-13-00264-s001.zip]

Archive with 1 entries (1 files):
- antioxidants-2840988-supplementary.xlsx
