# Supplementary material for: Citrus Carotenoid Extracts Promote ROS Accumulation and Induce Oxidative Stress to Exert Anti-Proliferative and Pro-Apoptotic Effects in MDA-MB-231 Cells
Source: Antioxidants (Basel). 2024 Feb 22;13(3):264. doi: 10.3390/antiox13030264 (PMC10967589; doi:10.3390/antiox13030264)
Supplement: Supplementary file 1 [file antioxidants-13-00264-s001.zip › antioxidants-2840988-supplementary.xlsx]

## Sheet: Sheet1
Gene accession number	Table S1 Information of Gene Primer Sequences
	Primer name	Sequences(5' to 3')
NM_001357943	GAPDH	Forward: 5'-GACCTGCCGTCTAGAAAAAC-3'
	GAPDH	Reverse: 5'- TTGAAGTCAGAGGAGACCAC-3'
NM_000657	Bcl-2	Forward 5' -GGTGGGGTCATGTGTGTGG- 3′
	Bcl-2	Reverse 5' -CGGTTCAGGTACTCAGTCATCC-3'
NM_138763	BAX	Forward 5' - CCCGAGAGGTCTTTTTCCGAG- 3'
	BAX	Reverse 5' -CCAGCCCATGATGGTTCTGAT-3'
NM_033339	CASP-7	Forward: 5'-CGGTCCTCGTTTGTACCGTC-3'
	CASP-7	Reverse: 5'-CGCCCATACCTGTCACTTTATCA-3'
NM_032996	CASP-9	Forward: 5'-CTCAGACCAGAGATTCGCAAAC-3'
	CASP-9	Reverse: 5'-GCATTTCCCCTCAAACTCTCAA-3'
NM_004346	CASP-3	Forward: 5'-GTCTCAATGCCACAGTCCAGT-3'
	CASP-3	Reverse: 5'-AGCAAACCTCAGGGAAACATT-3'
NM_001126118	P53	Forward: 5' - GTCAGAAGCACCCAGGACTT-3'
	P53	Reverse: 5' - CTCCCAAACATCCCTCACAG-3'
NM_000636	SOD2	Forward: 5'-CCTGGAACCTCACATCAACG-3'
	SOD2	Reverse: 5'- GCTATCTGGGCTGTAACATCTC-3'
NM_006793	PRDX3	Forward: 5'-GAGACTACGGTGTGCTGTTAGA-3'
	PRDX3	Reverse: 5'- GTTGACGCTCAAATGCTTGATG-3'
NM_201397	GPX1	Forward: 5'-CAGTCGGTGTATGCCTTCTCG-3'
	GPX1	Reverse: 5'- GAGGGACGCCACATTCTCG-3'
